# Supplementary material for: In Vitro/In Vivo Hepatoprotective and Antioxidant Effects of Defatted Extract and a Phenolic Fraction Obtained from Phlomis Tuberosa
Source: Int J Mol Sci. 2023 Jun 25;24(13):10631. doi: 10.3390/ijms241310631 (PMC10341447; doi:10.3390/ijms241310631)
Supplement: Supplementary file 1 [file ijms-24-10631-s001.zip]

Archive with 1 entries (1 files):
- ijms-2452138-supplementary.pdf
